# Supplementary material for: The High Osmolarity Glycerol (HOG) Pathway Functions in Osmosensing, Trap Morphogenesis and Conidiation of the Nematode-Trapping Fungus Arthrobotrys oligospora
Source: J Fungi (Basel). 2020 Sep 27;6(4):191. doi: 10.3390/jof6040191 (PMC7711997; doi:10.3390/jof6040191)
Supplement: Supplementary file 1 [file jof-06-00191-s001.zip]

Archive with 1 entries (1 files):
- jof-941364-supplementary.docx
